# Supplementary material for: Chemoreversal Agents from Taiwanofungus Genus and Their More Potent Methyl Derivatives Targeting Signal Transducer and Activator of Transcription 3 (STAT3) Phosphorylation
Source: Pharmaceuticals (Basel). 2021 Sep 10;14(9):916. doi: 10.3390/ph14090916 (PMC8464893; doi:10.3390/ph14090916)
Supplement: Supplementary file 1 [file pharmaceuticals-14-00916-s001.zip]

Archive with 1 entries (1 files):
- pharmaceuticals-1347006-supplementary.pdf
